# Supplementary material for: Adverse Effects of Single Neutrophil Extracellular Trap-Derived Components on Bovine Sperm Function
Source: Animals (Basel). 2022 May 20;12(10):1308. doi: 10.3390/ani12101308 (PMC9138165; doi:10.3390/ani12101308)
Supplement: Supplementary file 1 [file animals-12-01308-s001.zip]

Archive with 1 entries (1 files):
- animals-1647009-supplementary.pdf
